# Supplementary material for: In silico detection of dysregulated genes and molecular pathways in Alzheimer’s disease as basis for food restoring approach
Source: PeerJ. 2025 Apr 7;13:e19100. doi: 10.7717/peerj.19100 (PMC11984471; doi:10.7717/peerj.19100)
Supplement: Supplemental Information 1 — The modulated miRs (up-regulated or down-regulated) in AD based on a search of studies retrieved from the PubMed online database. The data presented in the table include results from human in vivo or clinical studies and in vitro investigations. MiRs identified as potential biomarkers or involved in the pathogenesis of AD are included in the table with their corresponding regulation and references to the original studies. [file peerj-13-19100-s001.csv]

Human samples;Source;microRNAs;Regulation;Reference
In vivo/biopsy;Plasma ;hsa-miR-590-3p;Down;(Villa et al.	2011)
In vivo/biopsy;Brain ;hsa-miR-137	hsa-miR-181c;Down;(Hirosha 361 et.al	2012)
In vivo/biopsy;Temporal cortex ;hsa-miR-29b-1	hsa-miR-29a-1;Down;(Bastien et al.	2008)
In vivo/biopsy;Plasma ;hsa-let-7d-5p	hsa-let-7g-5p	hsa-miR-15b-5p	hsa-miR-142-3p	hsa-miR-191-5p	hsa-miR-301a-3p	hsa-miR-545-3p;Down;(P. Kumar et al.	2013)
In vivo/biopsy;Plasma ;hsa-miR-103a-3p	hsa-miR-107	hsa-miR-532-5p	hsa-miR-26b-5p	hsa-let-7f-5p;Down;(Leidinger et al.	2013)
In vivo/biopsy;Serum ;hsa-miR-98-5p	hsa-miR-885-5p	hsa-miR-483-3p	hsa-miR-342-3p	hsa-miR-191-5p	hsa-let-7d-5p;Down;(Tan et al.	2014)
In vivo/biopsy;CSF/plasma ;hsa-miR-146a	hsa-miR-34a	hsa-miR-125b;Down;"(Kiko et al.	2014; Mueller et al.	2014)"
In vivo/biopsy;Serum ;hsa-miR-31	hsa-miR-93	hsa-miR-143;Down;(Dong et al.	2015)
In vivo/biopsy;Plasma ;hsa-let-7a-5p	hsa-let-7e-5p	hsa-miR-15a-5p	hsa-miR-17-3p	hsa-miR-29b-3p	hsa-miR-144-5p	hsa-miR-148a-3p	hsa-miR-502-3p	hsa-miR-660-5p	hsa-miR-1294	hsa-miR-3200-3p;Down;(Satoh et al.	2015)
In vivo/biopsy;CSF ;hsa-miR-4449	hsa-miR-4674	hsa-miR-335	hsa-miR-375	hsa-miR-708	hsa-miR-219;Down;(Denk et al.	2015)
In vivo/biopsy;Gray matter/white ;hsa-miR-15a	hsa-miR-181b	hsa-miR-15	hsa-miR-29	hsa-miR-212	hsa-miR-27a-3p;Down;(W. X. Wang et al.	2011)
In vivo/biopsy;Gray matter ;hsa-miR-132-3p	hsa-miR-212-3p;Down;(Pichler et al.	2017)
In vivo/biopsy;CSF ;hsa-miR-125b-5p;Down;(Lusardi et al.	2017)
In vivo/biopsy;PBMC ;hsa-miR-29c;Down;(G. Yang et al.	2015)
In vivo/biopsy;Brain grey matter ;has-miR-132	hsa-miR-212;Down;(Y. Wang et al.	2017)
In vivo/biopsy;Brain ;hsa-miR-23a	hsa-miR-23b;Down;(Weinberg et al.	2015)
In vivo/biopsy;Plasma ;hsa-miR-135b;Down;(Y. Zhang et al.	2016)
In vivo/biopsy;CSF/Hippocampus;hsa-miR-99a	hsa-miR-199a-1	hsa-miR-10a	hsa-miR-10b	hsa-miR-181c	hsa-miR-210	hsa-miR-212	hsa-miR-181a	hsa-miR-214	hsa-miR-221	hsa-miR-132	hsa-miR-142-5p	hsa-miR-143	hsa-miR-126	hsa-miR-127	hsa-miR-154	hsa-miR-194	hsa-miR-195	hsa-miR-338	hsa-miR-146b	hsa-miR-497	hsa-miR-455	hsa-miR-451	hsa-miR-9;Down;(Cogswell et al.	2008)
In vivo/biopsy;Brain ;hsa-miR-23b	hsa-miR-107;Down;(W. X. Wang et al.	2008)
In vivo/biopsy;Serum ;hsa-miR-26a-5p	hsa-miR-181c-3p	hsa-miR-126-5p	hsa-miR-22-3p	hsa-miR-148b-5p;Down;(Guo et al.	2017)
In vivo/biopsy;Hippocampus ;hsa-miR?338?5p;Down;Qian et al.	2019)
In vivo/biopsy;Serum ;hsa-miR-193b;Down;"(Yang TT et al.; 2018)"
In vivo/biopsy;Cortex ;hsa-miR-361-3p;Down;(Ji et al.	2019)
In vivo/biopsy;Plasma ;hsa-miR-112	hsa-miR-161	hsa-let-7d-3p	hsa-miR-5010-3p	hsa-miR-26a-5p	hsa-miR-1285-5p	hsa-miR-151a;Up;(Leidinger et al.	2013)
In vivo/biopsy;CSF ;hsa-miR-29a	hsa-miR-29b;Up;(Kiko et al.	2014)
In vivo/biopsy;Plasma ;hsa-miR-26b-3p	hsa-miR-28-3p	hsa-miR-30c-5p	hsa-miR-148b-5p	hsa-miR-186-5p	hsa-miR-425-5p	hsa-miR-550a-5p	hsa-miR-1468	hsa-miR-4781-3p	hsa-miR-5001-3p	hsa-miR-6513-3p;Up;(Satoh et al.	2015)
In vivo/biopsy;CSF (In vivo) ;hsa-miR-505	hsa-miR-4467	hsa-miR-766	hsa-miR-3622b-3p	hsa-miR-296;Up;(Denk et al.	2015)
In vivo/biopsy;CSF/ECF Cortex (biopsy) ;hsa-miR-125b	hsa-miR-9	hsa-miR-146a	hsa-miR-155	hsa-miR-21;Up;"(Alexandrov et al.	2012; Lukiw WJ	2007; Sethi &Lukiw	2009)"
In vivo/biopsy;Gray matter (biopsy) ;hsa-miR-424;Up;(W. X. Wang et al.	2011)
In vivo/biopsy;PBMC/plasma (in vivo) ;hsa-miR-34a	hsa-miR-34c;Up;(Bhatnagar et al.	2014)
In vivo/biopsy;CSF (in vivo) ;hsa-miR-29a-3p;Up;(Lusardi et al.	2017)
In vivo/biopsy;Hippocampus (biopsy) ;hsa-miR-603;Up;(C. Zhang	Lu	Liu	Cui	& Wang	2016)
In vivo/biopsy;Blood mononuclear cells (in vivo) ;hsa-miR-200a	hsa-let-7f;Up;(Schipper et al.	2007)
In vivo/biopsy;CSF/Hippocampus (biopsy);hsa-let-7f	hsa-miR-92	hsa-miR-100	hsa-miR-105	hsa-miR-197	hsa-miR-30d	hsa-miR-34a	hsa-miR-204	hsa-miR-205	hsa-miR-216	hsa-miR-27b	hsa-miR-30b	hsa-miR-125b-1	hsa-miR-128-1	hsa-miR-135a-1	hsa-miR-141	hsa-miR-125a	hsa-miR-138-1	hsa-miR-186	hsa-miR-362	hsa-miR-302b	hsa-miR-374a	hsa-miR-380-3p	hsa-miR-381	hsa-miR-151	hsa-miR-345	hsa-miR-423	hsa-miR-494	hsa-miR-520a	hsa-miR-518f	hsa-miR-526a	hsa-miR-517a	hsa-miR-517b	hsa-miR-501	hsa-miR-125b	hsa-miR-371	hsa-miR-422a	hsa-miR-448	hsa-miR-429	hsa-miR-449	hsa-miR-451	hsa-miR-518b;Up;(Cogswell et al.	2008)
In vivo/biopsy;Serum ;hsa-miR-106b-3p;Up;(Guo et al.	2017)
In vivo/biopsy;Hippocampus ;hsa-miR -124;Up;(X. Wang et al.	2018)
In vivo/biopsy;Brain ;hsa-miR-140-5p;Up;(Akhter et al.	2018)
In vivo/biopsy;Serum ;hsa-miR-135a;Up;(Yang et al.	2018)
In vivo/biopsy;Serum ;hsa-miR-384;Up;(Yang et al.	2018)
In vivo/biopsy;Hippocampus ;hsa-miR-142a-5p;Up;(Sierksma et al.	2018)
In vivo/biopsy;Hippocampus ;hsa-miR-155-5p;Up;(Sierksma et al.	2018)
In vivo/biopsy;Hippocampus ;hsa-miR-455-5p;Up;(Sierksma et al.	2018)
In vivo/biopsy;Hippocampus ;hsa-miR-146a-5p;Up;(Sierksma et al.	2018)
In vivo/biopsy;Peripheral blood cells ;hsa-miR?1908;Up;(Z. Wang et al.	2018)
In vivo/biopsy;CSF ; hsa-miR-let-7b;Up;"(Derkow et al.	2018; Y. Liu et al.	2018)"
In vivo/biopsy;Serum ;hsa-miR -28-3p;Up;(Zhao et al.	2020)
In vivo/biopsy;Brain ;hsa-miR-455-3p;Up;(S. Kumar & Reddy	2018)
In vivo/biopsy;Serum ;hsa-miR -128;Up;(Geng et al.	2018)
In vivo/biopsy;CSF ;hsa-let-7e;Up;(Derkow et al.	2018)
In vivo and in vitro;Temporal cortex/serum ;hsa-miR-181	hsa-miR-106 a-b;Down;"(Kim et al.	2012; Schonrock et al.	2012)"
In vivo and in vitro;Serum ;hsa-miR-200a-3p;Down;(L. Wang et al.	2019)
In vivo and in vitro;Serum ;hsa-miR-133b;Down;(Q. Yang et al.	2019)
In vivo and in vitro;Serum ;hsa-miR-193a-3p;Down;(Cao et al.	2020)
In vivo and in vitro;Serum	Primary mouse cortical neurons ;hsa-miR-125b-5p hsa-miR-34a-5p;Down;(P. Li et al.	2020)
In vivo and in vitro;Serum/CSF ;hsa-miR -433;Down;(R. Wang & Zhang	2020)
In vivo and in vitro;Cortex ;hsa-miR-7;Up;(Fern ndez-de Frutos et al.	2019)
